# Supplementary material for: MicroRNA Target Identification: Revisiting Accessibility and Seed Anchoring
Source: Genes (Basel). 2023 Mar 7;14(3):664. doi: 10.3390/genes14030664 (PMC10048102; doi:10.3390/genes14030664)
Supplement: Supplementary file 1 [file genes-14-00664-s001.zip]

Archive with 1 entries (1 files):
- genes-2094043-supplementary.pdf
